# Supplementary material for: Searching for the Mechanisms of Mammalian Cellular Aging Through Underlying Gene Regulatory Networks
Source: Front Genet. 2020 Jun 30;11:593. doi: 10.3389/fgene.2020.00593 (PMC7340167; doi:10.3389/fgene.2020.00593)
Supplement: Supplementary file 1 [file Table_1.xls]

## Sheet: Sheet1
TABLE S1 | Gene regulations of mammalian cellular aging.
Source	Target	Regulation Type	Note	References
AMPK	FOXOs	activation	AMPK phosphorylates human FOXO3 at six previously unidentified regulatory sites. Phosphorylation by AMPK leads to the activation of FOXO3 transcriptional activity without affecting FOXO3 subcellular localization	The Energy Sensor AMP-activated Protein Kinase Directly Regulates the Mammalian FOXO3 Transcription Factor
AMPK	mTORC1	inhibition	AMPK directly phosphorylates the mTOR binding partner raptor on two well-conserved serine residues	AMPK Phosphorylation of Raptor Mediates a Metabolic Checkpoint
AMPK	p53	activation	Enforced expression of AMPKa led to apoptosisand resulted in an induction of p53 at protein and mRNA levels.	Activation of AMP-activated Protein Kinase Induces p53-dependent Apoptotic Cell Death in Response to Energetic Stress
AMPK	SIRT1	activation	AMPK enhances SIRT1 activity by increasing cellular NAD1 levels	AMPK regulates energy expenditure by modulating NAD1 metabolism and SIRT1 activity
AMPK	TSC1/2	activation	Under energy starvation conditions, the AMP-activated protein kinase (AMPK) phosphorylates TSC2 and enhances its activity	TSC2 Mediates Cellular Energy Response to Control Cell Growth and Survival
AMPK	Ulk1	activation	Under glucose starvation, AMPK promotes autophagy by directly activating Ulk1 through phosphorylation of Ser 317 and Ser 777	AMPK and mTOR regulate autophagy through direct phosphorylation of Ulk1
FOXOs	p53	activation	FOXO3a could promote p53 cytoplasmic accumulation by increasing its association with nuclear exporting machinery	Regulation of transactivation-independent proapoptotic activity of p53 by FOXO3a
FOXOs	SIRT1	activation	Knockdown of Foxo3a expression inhibited the starvation-induced increase in SIRT1 expression.	Nutrient Availability Regulates SIRT1 Through a Forkhead-Dependent Pathway
FOXOs	Sestrins	activation	FoxO1 binds directly to the promoter region of the Sesn3 gene and transcriptionally upregulates Sesn3 mRNA expression	FoxOs Inhibit mTORC1 and Activate Akt by Inducing the Expression of Sestrin3 and Rictor
MDM2	p53	inhibition	Mdm2 targets p53 for degradation	Dynamics of the p53-Mdm2 feedback loop in individual cells
mTORC1	p53	inhibition	mTORC1 phosphorylates and activates the alpha-4 subunit of the PP2A phosphatase that then dephosphorylates p53 on Ser15.	The PP2A-Associated Protein α4 Is an Essential Inhibitor of Apoptosis
mTORC1	Ulk1	inhibition	Under nutrient sufficiency, high mTOR activity prevents Ulk1 activation by phosphorylating Ulk1 Ser 757 and disrupting the interaction between Ulk1 and AMPK	AMPK and mTOR regulate autophagy through direct phosphorylation of Ulk1
mTORC1	S6K1	activation	The activation of S6Ks in response to mTORC1-mediated phosphorylation promotes mRNA translation through several substrates	Regulation of the mTOR Complex 1 Pathway by Nutrients, Growth Factors, and Stress
p53	PTEN	activation	A functional p53 binding element directly upstream of the PTEN gene	Regulation of PTEN Transcription by p53
p53	FOXOs	activation	p53 transactivates FoxO3 in cells by binding to a site in the second intron of the FoxO3 gene, a genomic region recently found to be associated with extreme longevity in humans.	The pro-longevity gene FoxO3 is a direct target of the p53 tumor suppressor
p53	Ulk1	activation	The upregulation of ULK1 (ULK2)/ATG13 complex by p53 is necessary for the sustained autophagy activity induced by DNA damage.	Upregulation of human autophagy-initiation kinase ULK1 by tumor suppressor p53 contributes to DNA-damage-induced cell death
p53	Sestrins	activation	Sesn1 and Sesn2 are stress responsive genes and both activated by genotoxic and oxidative stress in a p53-dependent manner	Stress-Responsive Sestrins Link p53 with Redox Regulation and Mammalian Target of Rapamycin Signaling
PI3K/AKT	MDM2	activation	Akt enhances the ubiquitination-promoting function of Mdm2 by phosphorylation of Ser186, which results in reduction of p53 protein	Akt Enhances Mdm2-mediated Ubiquitination and Degradation of p53
PI3K/AKT	FOXOs	inhibition	Akt directly phosphorylates FoxO factors at three conserved residues, promoting their export from the nucleus by binding with the chaperone 14-3-3, resulting in the inhibition of FoxO-dependent transcription.	FoxO transcription factors in the maintenance of cellular homeostasis during aging
PI3K/AKT	TSC1/2	inhibition	TSC2 is inactivated by Akt-dependent phosphorylation, which destabilizes TSC2 and disrupts its interaction with TSC1	TSC2 is phosphorylated and inhibited by Akt and suppresses mTOR signalling
PTEN	PI3K/AKT	inhibition	PTEN exerts enzymatic activity as a phosphatidylinositol-3,4,5-trisphosphate (PIP3) phosphatase, thus opposing the activity of PI3K	PTEN Tumor Suppressor Network in PI3K-Akt Pathway Control
S6K1	PI3K/AKT	inhibition	S6K1 inhibits IRS1 (insulin receptor substrate 1) by directly phosphorylating it, a connection that in the mTOR field is frequently called ‘the feedback loop’ and is responsible for the inhibition of Akt that is caused by high mTORC1 activity	A rapamycin-sensitive pathway down-regulates insulin signaling via phosphorylation and proteasomal degradation of insulin receptor substrate-1
Sestrins	AMPK	activation	Sestrin1 and Sestrin2, activate the AMPK and target it to phosphorylate TSC2 and stimulate its GAP activity, thereby inhibiting mTOR	p53 Target Genes Sestrin1 and Sestrin2 Connect Genotoxic Stress and mTOR signaling
Sestrins	mTORC1	inhibition	mTORC1 regulated by Sestrins via interaction with GATOR2 and suppression of mTOR lysosomal localization	Sestrins Inhibit mTORC1 Kinase Activation through the GATOR Complex
SIRT1	AMPK	activation	SIRT1 regulate LKB1's deacetylation and subsequently increased its activity	SIRT1 Modulation of the Acetylation Status, Cytosolic Localization, and Activity of LKB1
SIRT1	FOXOs	inhibition	Deacetylation of FOXO3 by SIRT1 or SIRT2 facilitates Skp2-mediated FOXO3 poly-ubiquitination and proteasomal degradation.	Deacetylation of FOXO3 by SIRT1 or SIRT2 leads to Skp2-mediated FOXO3 ubiquitination and degradation
SIRT1	p53	inhibition	SIRT1 was originally considered to be a potential tumor promoter since it negatively regulates the tumor suppressor p53 and other tumor suppressors. There is new evidence that SIRT1 acts as a tumor suppressor based on its role in negatively regulating β-catenin and survivin.	SIRT1 and p53, effect on cancer, senescence and beyond
SIRT1	TSC1/2	activation	SIRT1 negatively regulates mTOR signaling potentially through interact with the TSC1/2 complex	SIRT1 Negatively Regulates the Mammalian Target of Rapamycin
Ulk1	AMPK	inhibition	Ulk1/2 in turn phosphorylates all three subunits of AMPK and thereby negatively regulates its activity	Ulk1-mediated phosphorylation of AMPK constitutes a negative regulatory feedback loop
Ulk1	mTORC1	inhibition	ULK1 contributes to mTORC1 inhibition through hindrance of substrate docking to Raptor	ULK1 inhibits mTORC1 signaling, promotes multisite Raptor phosphorylation and hinders substrate binding
