# Supplementary material for: Searching for the Mechanisms of Mammalian Cellular Aging Through Underlying Gene Regulatory Networks
Source: Front Genet. 2020 Jun 30;11:593. doi: 10.3389/fgene.2020.00593 (PMC7340167; doi:10.3389/fgene.2020.00593)
Supplement: Supplementary file 2 [file Table_2.xls]

## Sheet: Sheet1
TABLE S2 | Parameters for modeling mammalian cellular aging.
ωi0	AKT	AMPK	FOXO	SIRT1	Sestrins	TSC1/2	Ulk1	mTORC1	p53
	0.42	-0.62	-0.81	-0.26	-0.3	0.34	-0.09	0.94	0.85
ωij	AKT	AMPK	FOXO	SIRT1	Sestrins	TSC1/2	Ulk1	mTORC1	p53
AKT	0	0	0.2	0	0	0.35	0	0	0.32
AMPK	0	0	0.46	0.62	0	0.28	0.01	0.48	0.45
FOXO	0	0	0	0.36	0.54	0	0	0	0.12
SIRT1	0	0.93	0.38	0	0	0.71	0	0	0.46
Sestrins	0	0.78	0	0	0	0	0	0.37	0
TSC1/2	0	0	0	0	0	0	0	0.25	0
Ulk1	0	0.63	0	0	0	0	0	0.38	0
mTORC1	0.06	0	0	0	0	0	0.91	0	0.91
p53	0.3	0	0.88	0	0.33	0	0.86	0	0
